# Supplementary material for: Impact of Carbon Source on Bacterial Cellulose Network Architecture and Prolonged Lidocaine Release
Source: Polymers (Basel). 2024 Oct 28;16(21):3021. doi: 10.3390/polym16213021 (PMC11548197; doi:10.3390/polym16213021)
Supplement: Supplementary file 1 [file polymers-16-03021-s001.zip]

Archive with 1 entries (1 files):
- polymers-3263521-supplementary.pdf
